# Supplementary material for: Taxonomic and ecologic transitions in Triassic marine bivalve communities
Source: PeerJ. 2025 May 9;13:e19237. doi: 10.7717/peerj.19237 (PMC12068250; doi:10.7717/peerj.19237)
Supplement: Supplemental Information 5 [file peerj-13-19237-s005.csv]

	sys	system	series	stage	short	substage	bottom	mid	top	dur	stg	sstg	systemCol	seriesCol	col
1	E	Ediacaran	Upper Ediacaran	Avalon Assemblage	Ava	Avalon Assemblage	580	570	560	20	1	1	#fddd88	#fddd88	#fcd589
2	E	Ediacaran	Upper Ediacaran	White Sea Assemblage	Whs	White Sea Assemblage	560	555	550	10	2	2	#fddd88	#fddd88	#fdd587
3	E	Ediacaran	Upper Ediacaran	Nama Assemblage	Nam	Nama Assemblage	550	544.4	538.8	11.2	3	3	#fddd88	#fddd88	#fed583
4	Cm	Cambrian	Terreneuvian	Fortunian	For	Fortunian	538.8	533.9	529	9.8	4	4	#94ac72	#9db989	#a9be93
5	Cm	Cambrian	Terreneuvian	Stage 2	St2	Stage 2	529	525	521	8	5	5	#94ac72	#9db989	#b6c29e
6	Cm	Cambrian	Series 2	Stage 3	St3	Stage 3	521	517.75	514.5	6.5	6	6	#94ac72	#a9c595	#b5ca9f
7	Cm	Cambrian	Series 2	Stage 4	St4	Stage 4	514.5	511.75	509	5.5	7	7	#94ac72	#a9c595	#c0ceaa
8	Cm	Cambrian	Maolingian	Wulian	Wul	Wulian	509	506.75	504.5	4.5	8	8	#94ac72	#b6d2a2	#c1d6af
9	Cm	Cambrian	Maolingian	Drumian	Dru	Drumian	504.5	502.5	500.5	4	9	9	#94ac72	#b6d2a2	#cddbb8
10	Cm	Cambrian	Maolingian	Guzhangian	Guz	Guzhangian	500.5	498.75	497	3.5	10	10	#94ac72	#b6d2a2	#d6e1c1
11	Cm	Cambrian	Furongian	Paibian	Pai	Paibian	497	495.6	494.2	2.8	11	11	#94ac72	#c2ddb0	#d8e8c4
12	Cm	Cambrian	Furongian	Jiangshanian	Jia	Jiangshanian	494.2	492.6	491	3.2	12	12	#94ac72	#c2ddb0	#e4efcf
13	Cm	Cambrian	Furongian	Stages 10	St10	Stages 10	491	488.925	486.85	4.15	13	13	#94ac72	#c2ddb0	#edf2db
14	O	Ordovician	Lower Ordovician	Tremadocian	Tre	Tremadocian	486.85	481.965	477.08	9.77	14	14	#009881	#00a180	#0dac98
15	O	Ordovician	Lower Ordovician	Floian	Flo	Floian	477.08	474.17	471.26	5.82	15	15	#009881	#00a180	#0eb1a0
16	O	Ordovician	Middle Ordovician	Dapingian	Dap	Dapingian	471.26	470.34	469.42	1.84	16	16	#009881	#34b597	#67c0ae
17	O	Ordovician	Middle Ordovician	Darriwilian	Dar	Darriwilian	469.42	463.8	458.18	11.24	17	17	#009881	#34b597	#79c5b8
18	O	Ordovician	Upper Ordovician	Sandbian	Sbd	Sandbian	458.18	455.465	452.75	5.43	18	18	#009881	#8ccbae	#9bceaf
19	O	Ordovician	Upper Ordovician	Katian	Kat	Katian	452.75	448.98	445.21	7.54	19	19	#009881	#8ccbae	#a6d5c3
20	O	Ordovician	Upper Ordovician	Hirnantian	Hir	Hirnantian	445.21	444.14	443.07	2.14	20	20	#009881	#8ccbae	#b6d9c3
21	S	Silurian	Llandovery	Rhuddanian	Rhu	Rhuddanian	443.07	441.78	440.49	2.58	21	21	#bfe0cd	#8ccbae	#b3dccc
22	S	Silurian	Llandovery	Aeronian	Aer	Aeronian	440.49	439.54	438.59	1.9	22	22	#bfe0cd	#8ccbae	#c1e1d6
23	S	Silurian	Llandovery	Telychian	Tel	Telychian	438.59	435.76	432.93	5.66	23	23	#bfe0cd	#8ccbae	#cae8e0
24	S	Silurian	Wenlock	Sheinwoodian	She	Sheinwoodian	432.93	431.775	430.62	2.31	24	24	#bfe0cd	#c1e1d6	#cce7d8
25	S	Silurian	Wenlock	Homerian	Hom	Homerian	430.62	428.68	426.74	3.88	25	25	#bfe0cd	#c1e1d6	#d6ebe2
26	S	Silurian	Ludlow	Gorstian	Gor	Gorstian	426.74	425.875	425.01	1.73	26	26	#bfe0cd	#cce7e2	#d6ecea
27	S	Silurian	Ludlow	Ludfordian	Lud	Ludfordian	425.01	423.87	422.73	2.28	27	27	#bfe0cd	#cce7e2	#e2f1ec
28	S	Silurian	Pridoli	Pridoli	Pri	Pridoli	422.73	420.865	419	3.73	28	28	#bfe0cd	#ebf5ec	#ebf5ec
29	D	Devonian	Lower Devonian	Lochkovian	Loc	Lochkovian	419	415.7	412.4	6.6	29	29	#d49f51	#e9ba6a	#eac378
30	D	Devonian	Lower Devonian	Pragian	Pra	Pragian	412.4	411.455	410.51	1.89	30	30	#d49f51	#e9ba6a	#ebcd87
31	D	Devonian	Lower Devonian	Emsian	Ems	Emsian	410.51	402.405	394.3	16.21	31	31	#d49f51	#e9ba6a	#edd595
32	D	Devonian	Middle Devonian	Eifelian	Eif	Eifelian	394.3	389.8	385.3	9	32	32	#d49f51	#f4ce85	#f5da93
33	D	Devonian	Middle Devonian	Givetian	Giv	Givetian	385.3	382.1	378.9	6.4	33	33	#d49f51	#f4ce85	#f5e2a0
34	D	Devonian	Upper Devonian	Frasnian	Fra	Frasnian	378.9	375	371.1	7.8	34	34	#d49f51	#f5e4b6	#f4edc3
35	D	Devonian	Upper Devonian	Famennian	Fam	Famennian	371.1	365.2	359.3	11.8	35	35	#d49f51	#f5e4b6	#f4f0d5
36	C	Carboniferous	Mississippian	Tournaisian	Tou	Tournaisian	359.3	353.015	346.73	12.57	36	36	#6eafb5	#769e83	#9db989
37	C	Carboniferous	Mississippian	Visean	Vis	Visean	346.73	338.535	330.34	16.39	37	37	#6eafb5	#769e83	#b7c089
38	C	Carboniferous	Mississippian	Serpukhovian	Ser	Serpukhovian	330.34	326.87	323.4	6.94	38	38	#6eafb5	#769e83	#cdc888
39	C	Carboniferous	Pennsylvanian	Bashkirian	Bas	Bashkirian	323.4	319.275	315.15	8.25	39	39	#6eafb5	#a6c9cd	#a6c9cd
40	C	Carboniferous	Pennsylvanian	Moscovian	Mos	Moscovian	315.15	311.085	307.02	8.13	40	40	#6eafb5	#a6c9cd	#bed3ce
41	C	Carboniferous	Pennsylvanian	Kasimovian	Kas	Kasimovian	307.02	305.35	303.68	3.34	41	41	#6eafb5	#a6c9cd	#cad8d9
42	C	Carboniferous	Pennsylvanian	Gzhelian	Gzh	Gzhelian	303.68	301.285	298.89	4.79	42	42	#6eafb5	#a6c9cd	#d6dcda
43	P	Permian	Cisuralian	Asselian	Ass	Asselian	298.89	296.205	293.52	5.37	43	43	#e35b41	#e5755f	#e07f6c
44	P	Permian	Cisuralian	Sakmarian	Sak	Sakmarian	293.52	292.015	290.51	3.01	44	44	#e35b41	#e5755f	#e18a76
45	P	Permian	Cisuralian	Artinskian	Art	Artinskian	290.51	286.905	283.3	7.21	45	45	#e35b41	#e5755f	#e39684
46	P	Permian	Cisuralian	Kungurian	Kun	Kungurian	283.3	278.835	274.37	8.93	46	46	#e35b41	#e5755f	#e49f90
47	P	Permian	Guadalupian	Roadian	Roa	Roadian	274.37	271.79	269.21	5.16	47	47	#e35b41	#f18f76	#f49984
48	P	Permian	Guadalupian	Wordian	Wor	Wordian	269.21	266.775	264.34	4.87	48	48	#e35b41	#f18f76	#f4a692
49	P	Permian	Guadalupian	Capitanian	Cap	Capitanian	264.34	261.945	259.55	4.79	49	49	#e35b41	#f18f76	#f6af9b
50	P	Permian	Lopingian	Wuchiapingian	Wuc	Wuchiapingian	259.55	256.895	254.24	5.31	50	50	#e35b41	#f8baab	#fac4b8
51	P	Permian	Lopingian	Changhsingian	Chg	Changhsingian	254.24	253.07	251.9	2.34	51	51	#e35b41	#f8baab	#facfc6
52	Tr	Triassic	Lower Triassic	Induan	Ind	Griesbachian	251.9	251.2	250.5	1.4	52	52	#984b99	#a9599e	#b266a6
53	Tr	Triassic	Lower Triassic	Induan	Ind	Dienerian	250.5	250.19	249.88	0.62	52	53	#984b99	#a9599e	#b266a6
54	Tr	Triassic	Lower Triassic	Olenekian	Ole	Smithian	249.88	248.99	248.1	1.78	53	54	#984b99	#a9599e	#bb71ac
55	Tr	Triassic	Lower Triassic	Olenekian	Ole	Spathian	248.1	247.4	246.7	1.4	53	55	#984b99	#a9599e	#bb71ac
56	Tr	Triassic	Middle Triassic	Anisian	Ani	Aegean	246.7	245.845	244.99	1.71	54	56	#984b99	#bd86bd	#c793c3
57	Tr	Triassic	Middle Triassic	Anisian	Ani	Bithynian	244.99	244.615	244.24	0.75	54	57	#984b99	#bd86bd	#c793c3
58	Tr	Triassic	Middle Triassic	Anisian	Ani	Pelsonian	244.24	243.785	243.33	0.91	54	58	#984b99	#bd86bd	#c793c3
59	Tr	Triassic	Middle Triassic	Anisian	Ani	Illyrian	243.33	242.395	241.46	1.87	54	59	#984b99	#bd86bd	#c793c3
60	Tr	Triassic	Middle Triassic	Ladinian	Lad	Fassanian	241.46	241.23	241	0.46	55	60	#984b99	#bd86bd	#d0a0c8
61	Tr	Triassic	Middle Triassic	Ladinian	Lad	Longobardian	241	239	237	4	55	61	#984b99	#bd86bd	#d0a0c8
62	Tr	Triassic	Upper Triassic	Carnian	Car	Julian	237	235.3	233.6	3.4	56	62	#984b99	#c9a6d0	#d1b3d5
63	Tr	Triassic	Upper Triassic	Carnian	Car	Tuvalian	233.6	230.45	227.3	6.3	56	63	#984b99	#c9a6d0	#d1b3d5
64	Tr	Triassic	Upper Triassic	Norian	Nor	Lacian	227.3	222.395	217.49	9.81	57	64	#984b99	#c9a6d0	#dbc1de
65	Tr	Triassic	Upper Triassic	Norian	Nor	Alaunian	217.49	215.76	214.03	3.46	57	65	#984b99	#c9a6d0	#dbc1de
66	Tr	Triassic	Upper Triassic	Norian	Nor	Sevatian	214.03	211.77	209.51	4.52	57	66	#984b99	#c9a6d0	#dbc1de
67	Tr	Triassic	Upper Triassic	Rhaetian	Rha	Rhaetian	209.51	205.435	201.36	8.15	58	67	#984b99	#c9a6d0	#e5cbe4
68	J	Jurassic	Lower Jurassic	Hettangian	Het	Hettangian	201.36	200.41	199.46	1.9	59	68	#00b0e2	#02b1ea	#22b5e9
69	J	Jurassic	Lower Jurassic	Sinemurian	Sin	Sinemurian	199.46	196.18	192.9	6.56	60	69	#00b0e2	#02b1ea	#5ebeee
70	J	Jurassic	Lower Jurassic	Pliensbachian	Plb	Pliensbachian	192.9	188.55	184.2	8.7	61	70	#00b0e2	#02b1ea	#86c9f3
71	J	Jurassic	Lower Jurassic	Toarcian	Toa	Toarcian	184.2	179.45	174.7	9.5	62	71	#00b0e2	#02b1ea	#a3d1f3
72	J	Jurassic	Middle Jurassic	Aalenian	Aal	Aalenian	174.7	172.8	170.9	3.8	63	72	#00b0e2	#84cfee	#a2d8f0
73	J	Jurassic	Middle Jurassic	Bajocian	Baj	Bajocian	170.9	169.535	168.17	2.73	64	73	#00b0e2	#84cfee	#b0dff1
74	J	Jurassic	Middle Jurassic	Bathonian	Bat	Bathonian	168.17	166.73	165.29	2.88	65	74	#00b0e2	#84cfee	#bce3f2
75	J	Jurassic	Middle Jurassic	Callovian	Cal	Callovian	165.29	163.41	161.53	3.76	66	75	#00b0e2	#84cfee	#cae6f2
76	J	Jurassic	Upper Jurassic	Oxfordian	Oxf	Oxfordian	161.53	158.155	154.78	6.75	67	76	#00b0e2	#bbe4fa	#cce8fd
77	J	Jurassic	Upper Jurassic	Kimmeridgian	Kim	Kimmeridgian	154.78	152.01	149.24	5.54	68	77	#00b0e2	#bbe4fa	#d4eefd
78	J	Jurassic	Upper Jurassic	Tithonian	Tit	Tithonian	149.24	146.17	143.1	6.14	69	78	#00b0e2	#bbe4fa	#e0f2fc
79	K	Cretaceous	Lower Cretaceous	Berriasian	Ber	Berriasian	143.1	140.4	137.7	5.4	70	79	#95c562	#9fca70	#9ec979
80	K	Cretaceous	Lower Cretaceous	Valanginian	Val	Valanginian	137.7	135.15	132.6	5.1	71	80	#95c562	#9fca70	#a8d182
81	K	Cretaceous	Lower Cretaceous	Hauterivian	Hau	Hauterivian	132.6	129.55	126.5	6.1	72	81	#95c562	#9fca70	#b7d690
82	K	Cretaceous	Lower Cretaceous	Barremian	Bar	Barremian	126.5	123.95	121.4	5.1	73	82	#95c562	#9fca70	#c2da9c
83	K	Cretaceous	Lower Cretaceous	Aptian	Apt	Aptian	121.4	117.3	113.2	8.2	74	83	#95c562	#9fca70	#cfe1a7
84	K	Cretaceous	Lower Cretaceous	Albian	Alb	Albian	113.2	106.85	100.5	12.7	75	84	#95c562	#9fca70	#d9e8b1
85	K	Cretaceous	Upper Cretaceous	Cenomanian	Cen	Cenomanian	100.5	97.2	93.9	6.6	76	85	#95c562	#b9d25d	#c6d86c
86	K	Cretaceous	Upper Cretaceous	Turonian	Tur	Turonian	93.9	91.645	89.39	4.51	77	86	#95c562	#b9d25d	#d2dd77
87	K	Cretaceous	Upper Cretaceous	Coniacian	Con	Coniacian	89.39	87.545	85.7	3.69	78	87	#95c562	#b9d25d	#dce383
88	K	Cretaceous	Upper Cretaceous	Santonian	San	Santonian	85.7	84.675	83.65	2.05	79	88	#95c562	#b9d25d	#e5e88f
89	K	Cretaceous	Upper Cretaceous	Campanian	Cam	Campanian	83.65	77.91	72.17	11.48	80	89	#95c562	#b9d25d	#efec9b
90	K	Cretaceous	Upper Cretaceous	Maastrichtian	Maa	Maastrichtian	72.17	69.105	66.04	6.13	81	90	#95c562	#b9d25d	#f5f1a7
91	Pg	Paleogene	Paleocene	Danian	Dan	Danian	66.04	63.85	61.66	4.38	82	91	#f8ac70	#f8b77d	#fbc27f
92	Pg	Paleogene	Paleocene	Selandian-Thanetian	Se-Th	Selandian-Thanetian	61.66	58.83	56	5.66	83	92	#f8ac70	#f8b77d	#fccb87
93	Pg	Paleogene	Eocene	Ypresian	Ypr	Ypresian	56	52.035	48.07	7.93	84	93	#f8ac70	#fac18a	#f7ba8e
94	Pg	Paleogene	Eocene	Lutetian	Lut	Lutetian	48.07	44.55	41.03	7.04	85	94	#f8ac70	#fac18a	#f9c39f
95	Pg	Paleogene	Eocene	Bartonian	Brt	Bartonian	41.03	39.37	37.71	3.32	86	95	#f8ac70	#fac18a	#fcceac
96	Pg	Paleogene	Eocene	Priabonian	Prb	Priabonian	37.71	35.805	33.9	3.81	87	96	#f8ac70	#fac18a	#fcd7ba
97	Pg	Paleogene	Oligocene	Rupelian	Rup	Rupelian	33.9	30.595	27.29	6.61	88	97	#f8ac70	#fdcb98	#fedfb3
98	Pg	Paleogene	Oligocene	Chattian	Cht	Chattian	27.29	25.165	23.04	4.25	89	98	#f8ac70	#fdcb98	#ffeac3
99	Ng	Neogene	Miocene	Lower Miocene	Lmi	Lower Miocene	23.04	19.515	15.99	7.05	90	99	#fede1a	#ffed02	#fff14a
100	Ng	Neogene	Miocene	Middle Miocene	Mmi	Middle Miocene	15.99	13.81	11.63	4.36	91	100	#fede1a	#ffed02	#fef26b
101	Ng	Neogene	Miocene	Upper Miocene	Umi	Upper Miocene	11.63	8.48	5.33	6.3	92	101	#fede1a	#ffed02	#fef488
102	Ng	Neogene	Pliocene	Pliocene	Pli	Pliocene	5.33	3.96	2.59	2.74	93	102	#fede1a	#fff7b2	#fff7b2
103		Quarternary	Pleistocene	Pleistocene	Ple	Pleistocene	2.59	1.30085	0.0117	2.5783	94	103	#fff69b	#fff2c5	#fff2c5
104		Quarternary	Holocene	Holocene	Hol	Holocene	0.0117	0.00585	0	0.0117	95	104	#fff69b	#fff5eb	#fff5eb
